# Supplementary material for: Necroptosis Related Genes Predict Prognosis and Therapeutic Potential in Gastric Cancer
Source: Biomolecules. 2023 Jan 4;13(1):101. doi: 10.3390/biom13010101 (PMC9856014; doi:10.3390/biom13010101)
Supplement: Supplementary file 1 [file biomolecules-13-00101-s001.zip]

Archive with 1 entries (1 files):
- biomolecules-2070139-supplementary.pdf
